# Supplementary material for: Biotransformation of Flavonoids with -NO2, -CH3 Groups and -Br, -Cl Atoms by Entomopathogenic Filamentous Fungi
Source: Int J Mol Sci. 2023 May 30;24(11):9500. doi: 10.3390/ijms24119500 (PMC10254066; doi:10.3390/ijms24119500)
Supplement: Supplementary file 1 [file ijms-24-09500-s001.zip]

Archive with 1 entries (1 files):
- ijms-2403650-supplementary.pdf
